# Supplementary material for: Understanding HPV Vaccine Initiation and Intention Among Central American Immigrant Parents in the United States: The Role of Vaccine Literacy and Healthcare Provider Recommendations
Source: Vaccines (Basel). 2025 Jan 27;13(2):130. doi: 10.3390/vaccines13020130 (PMC11860528; doi:10.3390/vaccines13020130)
Supplement: Supplementary file 1 [file vaccines-13-00130-s001.zip]

Archive with 1 entries (1 files):
- vaccines-3406075-supplementary.pdf
